# Supplementary material for: Role of Leu72Met of GHRL and Gln223Arg of LEPR Variants on Food Intake, Subjective Appetite, and Hunger-Satiety Hormones
Source: Nutrients. 2022 May 18;14(10):2100. doi: 10.3390/nu14102100 (PMC9144565; doi:10.3390/nu14102100)
Supplement: Supplementary file 1 [file nutrients-14-02100-s001.zip]

Archive with 1 entries (1 files):
- nutrients-1714213-supplementary.pdf
